# Supplementary material for: C24 Ceramide Lipid Nanoparticles for Skin Wound Healing
Source: Pharmaceutics. 2025 Feb 12;17(2):242. doi: 10.3390/pharmaceutics17020242 (PMC11859193; doi:10.3390/pharmaceutics17020242)
Supplement: Supplementary file 1 [file pharmaceutics-17-00242-s001.zip]

Archive with 1 entries (1 files):
- pharmaceutics-3461863-supplementary.pdf
